# Supplementary material for: Ratanjot (Alkanna tinctoria L.) Root Extract, Rich in Antioxidants, Exhibits Strong Antimicrobial Activity against Foodborne Pathogens and Is a Potential Food Preservative
Source: Foods. 2024 Jul 17;13(14):2254. doi: 10.3390/foods13142254 (PMC11275321; doi:10.3390/foods13142254)
Supplement: Supplementary file 1 [file foods-13-02254-s001.zip]

Archive with 1 entries (1 files):
- foods-3090811-supplementary.pdf
